# Supplementary material for: Prostate Cancer Eligible for Radical Prostatectomy: Self-Esteem of Patients and Forms of Coping with Stress
Source: Int J Environ Res Public Health. 2022 Jun 6;19(11):6928. doi: 10.3390/ijerph19116928 (PMC9180423; doi:10.3390/ijerph19116928)
Supplement: Supplementary file 1 [file ijerph-19-06928-s001.zip]

Archive with 1 entries (1 files):
- ijerph-1647851-supplementary.pdf
